# Supplementary material for: Neighbourhood Socioeconomic Processes and Dynamics and Healthy Ageing: A Scoping Review
Source: Int J Environ Res Public Health. 2022 May 31;19(11):6745. doi: 10.3390/ijerph19116745 (PMC9180257; doi:10.3390/ijerph19116745)
Supplement: Supplementary file 1 [file ijerph-19-06745-s001.zip]

Archive with 5 entries (5 files):
- Supplementary material - I - PRISMA-ScR-Fillable-Checklist.pdf
- Supplementary material - II - KEYWORDS.pdf
- Supplementary material - III - Table studies characteristics.pdf
- Supplementary material - IV - Outcomes.pdf
- Supplementary material - V - Neighbourhood measures.pdf
